# Supplementary material for: Do Bryophyte Elemental Concentrations Explain Their Morphological Traits?
Source: Plants (Basel). 2021 Jul 31;10(8):1581. doi: 10.3390/plants10081581 (PMC8398013; doi:10.3390/plants10081581)
Supplement: Supplementary file 1 [file plants-10-01581-s001.zip]

Archive with 1 entries (1 files):
- plants-1314011-supplementary.pdf
